# Supplementary material for: The Profile and All-Cause In-Hospital Mortality Dynamics of St-Segment Elevation Myocardial Infarction Patients during the Two Years of the COVID-19 Pandemic
Source: J Clin Med. 2023 Feb 12;12(4):1467. doi: 10.3390/jcm12041467 (PMC9960631; doi:10.3390/jcm12041467)
Supplement: Supplementary file 1 [file jcm-12-01467-s001.zip]

Archive with 1 entries (1 files):
- jcm-2161552-supplementary.pdf
